# Supplementary material for: Non-Specific GH30_7 Endo-β-1,4-xylanase from Talaromyces leycettanus
Source: Molecules. 2021 Jul 30;26(15):4614. doi: 10.3390/molecules26154614 (PMC8347862; doi:10.3390/molecules26154614)
Supplement: Supplementary file 1 [file molecules-26-04614-s001.zip]

Archive with 1 entries (1 files):
- molecules-1300024-supplementary.pdf
